# Supplementary material for: Targeting oncogenic microRNAs from the miR-371~373 and miR-302/367 clusters in malignant germ cell tumours causes growth inhibition through cell cycle disruption
Source: Br J Cancer. 2023 Oct 3;129(9):1451–61. doi: 10.1038/s41416-023-02453-1 (PMC10628203; doi:10.1038/s41416-023-02453-1)
Supplement: Supplementary file 6 — Supplementary Tables S1–S9 [file 41416_2023_2453_MOESM6_ESM.xlsx]

## Sheet: Suppl Table S1
miRNA cluster or housekeeping gene	Location & Direction	Sequence
miR-371~373	Upstream Forward	CGTAGCCTTCCGAGTAGCTG
	Upstream Reverse	CCCCTCACCCAATCAAAATGG
	Downstream Forward	GGAGGCGGAGTTTGCAGT
	Downstream Reverse	GGATGGTTCGTGATGCCCTA
miR-302/367	Upstream Forward	GCTAAGTCCCTGCCTTTTA
	Upstream Reverse	ACCTGTAACAAGCTTAGTAACCT
	Downstream Forward	ACTTTATTGTATTGACCGCAGCT
	Downstream Reverse	GCCCCATGTCTTAACGGAGA
GAPDH	Forward	TTGTCAAGCTCATTTCCTGGT
	Reverse	GAATGAGGAACCTCCGGTACA
B2M	Forward	CGGCTCTGCTTCCCTTAGACT
	Reverse	TCACAGCCAAGCATTCTACAAAC
18A	Forward	GAGGCACCTCTCGTTTCAAG
	Reverse	TTCTCCCTAAGCCTTCACGA
18B	Forward	GCAGTAGGGCAAGGGTGTAG
	Reverse	TGGAGGTTTGGATTGAGGTC

## Sheet: Suppl Table S2
miRNA cluster	Position	crRNA number	CRISPR sequence (5’-3’)	CRISPR cutting efficiency (%)
miR-371~373	Upstream	1	AGTTTGAGTGCCACAGGCTG	7
miR-371~373	Upstream	2	GGACTGAGTACAATGCAAGT	9
miR-371~373	Downstream	1	CCCAGTATGAGCTCCTCGCG	10
miR-371~373	Downstream	2	CCTCGCGAGGAGCTCATACT	3
miR-302/367	Upstream	1	TTGCATATTAGCAACAGTAA	2
miR-302/367	Upstream	2	CCAAGAACTGCACACAGTGT	3
miR-302/367	Downstream	1	AAAGAAGTTGTATGTTGGGT	12
miR-302/367	Downstream	2	GGCTCCCTTCAACTTTAACA	2

## Sheet: Suppl Table S3
Gapmer ID	Gapmer sequence
(miR-)302/367-1	TCAAATGAGGTTAGCG
(miR-)302/367-2	TTAACGCAATTGCTCA
(miR-)302/367-3	ACAAAATGGCATAACT
(miR-)302/367-4	TGAGCTGCGGTCAATA
(miR-)302/367-5	ATGGCATAACTTTAGA
MALAT1 (positive control)	Proprietary sequence
GAP-NTC (negative control)	AACACGTCTATATACGC

## Sheet: Suppl Table S4
miRNA name	Peptide nucleic acid (PNA) sequence
mmu-miR-294-3p	RRRQRRKKR-OO-CACAAAAGGGAAGCACTT
mmu-miR-302b-3p	RRRQRRKKR-OO-TAAAACATGGAAGCACTT
mmu-miR-367-3p (22nt)	RRRQRRKKR-OO-TCACCATTGCTAAATGCAATT
mmu-miR-367-3p (18nt)	RRRQRRKKR-OO-CCATTGCTAAAGTGCAAT
NTC (-294, -302b)	RRRQRRKKR-OO-CTCCCTTCAATC
NTC (-367)	RRRQRRKKR-OO-ATTAATGTCGGACAA
hsa-miR-302a-d	Acetyl-YGRKKRRQRRR-AEEA-AAACATGGAAGCACTT
MMC	Acetyl-YGRKKRRQRRR-AEEA-TAAGCAGTCAGACATA

## Sheet: Suppl Table S5
miRNA cluster	Microarray - % contribution (2dp)			PCR - % contribution (2dp)
	TCam2 (Sem)	1411H (YST)	2102Ep (EC)	TCam2 (Sem)	1411H (YST)	2102Ep (EC)
miR-371~373	14.15	0.35	17.45	16.91	0.32	20.04
miR-302/367	85.3	99.6	79.43	81.86	99.68	78.03
C19MC	0.55	0.06	3.16	1.24	0	1.93
Total	100	100.01	100.04	100.01	100	100

## Sheet: Suppl Table S6
Cell line	Condition	% live cells (mean) on d2	% dead cells (mean) on d2	Total cells (%)
TCam-2	Untreated	95.6667	4.33333	100
TCam-2	MMC	93	7	100
TCam-2	miR-302-SFI	94.6667	5.33333	100
1411H	Untreated	96	4	100
1411H	MMC	94.3333	5.66667	100
1411H	miR-302-SFI	95.6667	4.33333	100
2102Ep	Untreated	96.3333	3.66667	100
2102Ep	MMC	94.3333	5.66667	100
2102Ep	miR-302-SFI	95	5	100

## Sheet: Suppl Table S7
Number	Gene	NM accession number
1	CPOX	NM_000097
2	FECH	NM_000140
3	PON2	NM_000305
4	ALDH3A2	NM_000382
5	MVK	NM_000431
6	PRIM2	NM_000947
7	BLOC1S2	NM_001001342
8	CHMP3	NM_001005753
9	ATP11C	NM_001010986
10	AKTIP	NM_001012398
11	MRPL22	NM_001014990
12	PFKFB2	NM_001018053
13	MANEAL	NM_001031740
14	DMKN	NM_001035516
15	KREMEN1	NM_001039570
16	MAP9	NM_001039580
17	ASB1	NM_001040445
18	GTPBP10	NM_001042717
19	TMEM237	NM_001044385
20	PHACTR4	NM_001048183
21	HIPK3	NM_001048200
22	ACSS2	NM_001076552
23	TCF19	NM_001077511
24	USP6NL	NM_001080491
25	MEGF9	NM_001080497
26	PPP1R1C	NM_001080545
27	ZNF799	NM_001080821
28	JMJD6	NM_001081461
29	ZBTB10	NM_001105539
30	NCBP3	NM_001114118
31	DMTN	NM_001114135
32	NAPEPLD	NM_001122838
33	SHTN1	NM_001127211
34	ANK2	NM_001127493
35	SSFA2	NM_001130445
36	PLAC8	NM_001130715
37	BTG3	NM_001130914
38	NSMF	NM_001130969
39	CCDC88A	NM_001135597
40	ATF6B	NM_001136153
41	KANK2	NM_001136191
42	DAZAP2	NM_001136264
43	RAB11FIP3	NM_001142272
44	PDP1	NM_001161779
45	TADA2A	NM_001166105
46	ATG16L1	NM_001190266
47	ZMYM2	NM_001190964
48	SECISBP2L	NM_001193489
49	BBIP1	NM_001195304
50	MICU1	NM_001195518
51	LYPD6	NM_001195685
52	ARHGEF12	NM_001198665
53	SMAP2	NM_001198978
54	STPG1	NM_001199012
55	CCP110	NM_001199022
56	OTX1	NM_001199770
57	KIF16B	NM_001199865
58	RNF14	NM_001201365
59	NETO2	NM_001201477
60	NCR3LG1	NM_001202439
61	CASP6	NM_001226
62	ANAPC13	NM_001242374
63	FAM20A	NM_001243746
64	CSAD	NM_001244705
65	RCAN3	NM_001251977
66	LARP7	NM_001267039
67	MPC1	NM_001270879
68	KLF7	NM_001270942
69	LZTFL1	NM_001276378
70	HECTD2	NM_001284274
71	KCTD20	NM_001286579
72	ST6GALNAC6	NM_001286999
73	MICB	NM_001289161
74	COPG2	NM_001290033
75	ZNF337	NM_001290261
76	PPP2R2D	NM_001291310
77	C1RL	NM_001297640
78	SCLT1	NM_001300897
79	KMT5B	NM_001300907
80	BAHD1	NM_001301132
81	OAZ2	NM_001301302
82	CNOT6	NM_001303241
83	TMEM59	NM_001305043
84	CLDN3	NM_001306
85	FER	NM_001308028
86	PHC3	NM_001308116
87	COL4A2	NM_001846
88	ENO2	NM_001975
89	EZH1	NM_001991
90	CXCL2	NM_002089
91	ARID4A	NM_002892
92	RBMS2	NM_002898
93	RNH1	NM_002939
94	ELP1	NM_003640
95	ADAM9	NM_003816
96	TNFRSF10B	NM_003842
97	CDKN1B	NM_004064
98	E2F2	NM_004091
99	CYTH3	NM_004227
100	TRIP11	NM_004239
101	BNIP3L	NM_004331
102	GALNT3	NM_004482
103	RPS6KA3	NM_004586
104	SYNGR1	NM_004711
105	TIAF1	NM_004740
106	IGDCC3	NM_004884
107	TOM1L1	NM_005486
108	LAMC2	NM_005562
109	RBL2	NM_005611
110	NAMPT	NM_005746
111	MTHFR	NM_005957
112	IRF9	NM_006084
113	PKN2	NM_006256
114	PGRMC2	NM_006320
115	LGALS8	NM_006499
116	SLC12A7	NM_006598
117	ZNF22	NM_006963
118	UTRN	NM_007124
119	HPS5	NM_007216
120	GPSM2	NM_013296
121	TMEM14A	NM_014051
122	WDR91	NM_014149
123	LAMP3	NM_014398
124	CLSTN3	NM_014718
125	MAML1	NM_014757
126	EPM2AIP1	NM_014805
127	KLHL21	NM_014851
128	SASH1	NM_015278
129	LCOR	NM_015652
130	GADD45B	NM_015675
131	RAB8B	NM_016530
132	KLHL24	NM_017644
133	SLC48A1	NM_017842
134	YEATS2	NM_018023
135	MANSC1	NM_018050
136	CENPQ	NM_018132
137	ARL8B	NM_018184
138	MOB1A	NM_018221
139	RSBN1	NM_018364
140	TMEM242	NM_018452
141	KMT2E	NM_018682
142	BAIAP2L1	NM_018842
143	TERF2IP	NM_018975
144	TRMT13	NM_019083
145	TIGAR	NM_020375
146	FAM219B	NM_020447
147	SELENON	NM_020451
148	KLHL42	NM_020782
149	RANBP10	NM_020850
150	EPG5	NM_020964
151	TNFAIP1	NM_021137
152	SNX16	NM_022133
153	TMEM267	NM_022483
154	PRRG4	NM_024081
155	OGFRL1	NM_024576
156	PLEKHF2	NM_024613
157	NSUN7	NM_024677
158	RPAP2	NM_024813
159	TRABD	NM_025204
160	AKNA	NM_030767
161	SESN2	NM_031459
162	L3MBTL2	NM_031488
163	CEP89	NM_032816
164	SPRYD3	NM_032840
165	PURB	NM_033224
166	CIPC	NM_033426
167	WDFY2	NM_052950
168	GINM1	NM_138785
169	ABRAXAS1	NM_139076
170	NUDCD2	NM_145266
171	CHMP7	NM_152272
172	JMY	NM_152405
173	CARNMT1	NM_152420
174	KDM1B	NM_153042
175	ANKS6	NM_173551
176	ZNF547	NM_173631
177	C3orf38	NM_173824
178	FBXO36	NM_174899
179	FAM84B	NM_174911
180	ZNF800	NM_176814
181	DRAM2	NM_178454
182	STXBP4	NM_178509
183	TSPAN33	NM_178562
184	CRTC2	NM_181715
185	TMEM65	NM_194291
186	B3GLCT	NM_194318
187	RSBN1L	NM_198467
188	NDUFAF3	NM_199069

## Sheet: Suppl Table S8
Cell line	Condition	Day	G0/G1-phase (%)	S-phase (%)	G2/M-phase (%)	Dead cells (%)	Total (%)
TCam2 (Sem)	Untreated	2	60.5	26.5	7.3	5.7	100
	MMC	2	60.7	26.7	6.3	6.3	100
	miR-302-SFI	2	62.8	24.5	6.2	6.5	100
	Untreated	3	61.5	29.9	7.8	0.8	100
	MMC	3	58.4	30.2	6.9	4.5	100
	miR-302-SFI	3	59.6	26.9	8	5.5	100
	Untreated	4	57.2	29.9	7.8	5.1	100
	MMC	4	58.4	30.2	6.9	4.5	100
	miR-302-SFI	4	59.6	26.9	8	5.5	100

## Sheet: Suppl Table S9
Cell line	Condition	Day	G0/G1-phase (%)	S-phase (%)	G2/M-phase (%)	Dead cells (%)	Total (%)
TCam2 (Sem)	Untreated	2	59.75	30.6	5.55	4.1	100
	MMC	2	64.5	25.05	4.45	6	100
	Short-SFI	2	70.35	18.25	4.85	6.55	100
	Untreated	3	60.6	29.1	7.1	3.2	100
	MMC	3	60.2	27.85	7	4.95	100
	Short-SFI	3	67.4	18.75	7.2	6.65	100
GCT44 (YST)	Untreated	2	39.5	37.25	11.4	11.85	100
	MMC	2	36.7	43.05	10.85	9.4	100
	Short-SFI	2	50.5	31.25	9.5	8.75	100
	Untreated	3	50.95	34.15	9.6	5.3	100
	MMC	3	50.9	34.85	9.3	4.95	100
	Short-SFI	3	57.5	24.95	8.8	8.75	100
